# Supplementary material for: Vancomycin-Loaded 3D-Printed Polylactic Acid–Hydroxyapatite Scaffolds for Bone Tissue Engineering
Source: Polymers (Basel). 2023 Oct 28;15(21):4250. doi: 10.3390/polym15214250 (PMC10648244; doi:10.3390/polym15214250)
Supplement: Supplementary file 1 [file polymers-15-04250-s001.zip]

Archive with 1 entries (1 files):
- polymers-2665389-supplementary.pdf
